# Supplementary material for: SWITCH 1/DYAD is a WINGS APART-LIKE antagonist that maintains sister chromatid cohesion in meiosis
Source: Nat Commun. 2019 Apr 15;10:1755. doi: 10.1038/s41467-019-09759-w (PMC6465247; doi:10.1038/s41467-019-09759-w)
Supplement: Supplementary file 11 — Source Data [file 41467_2019_9759_MOESM11_ESM.xlsx]

## Sheet: Figure 1
Figure 1c
REC8-GFP signal intensities
REC8-GFP in WT
z1z3 around
T	1	2	3	4	5	6	7	8	9	10	11	12	13	14	15	16	17	18	19	20	21	22	23	24	25	26	27	28	29	30	31	32	33	34	35	36	37	38	39	40	41	42	43	44	45	46	47	48	49
min	-1440	-1410	-1380	-1350	-1320	-1290	-1260	-1230	-1200	-1170	-1140	-1110	-1080	-1050	-1020	-990	-960	-930	-900	-870	-840	-810	-780	-750	-720	-690	-660	-630	-600	-570	-540	-510	-480	-450	-420	-390	-360	-330	-300	-270	-240	-210	-180	-150	-120	-90	-60	-30	0
h	-24	-23.5	-23	-22.5	-22	-21.5	-21	-20.5	-20	-19.5	-19	-18.5	-18	-17.5	-17	-16.5	-16	-15.5	-15	-14.5	-14	-13.5	-13	-12.5	-12	-11.5	-11	-10.5	-10	-9.5	-9	-8.5	-8	-7.5	-7	-6.5	-6	-5.5	-5	-4.5	-4	-3.5	-3	-2.5	-2	-1.5	-1	-0.5	0
meiocyte 1	966.585		990.962		1167.01		1190.5		1281.69		1244.15		1407.83		1053.95		1119.53		1045.64		803.598		800.844		957.557		685.777		642.117		372.678		234.272		223.097		162.31		82.521		73.005		77.14		23.576		14.919		85.345
meiocyte 2	737.795		707.529		1173.05		1451.03		1583.29		1193.67		1294.68		1108.97		952.673		1127.08		947.546		796.412		728.957		535.845		531.891		449.186		390.3		301.167		88.703		73.839		103.427		68.13		25.701		24.718		86.9
meiocyte 3	1068.89		1114.18		833.681		1481.82		1168.23		1328.17		959.641		1253.96		1123.67		763.737		1018.06		978.982		628.442		546.78		527.301		349.424		339.257		270.926		239.093		98.528		81.366		82.827		17.203		20.033		61.964
meiocyte 4	779.475		947.737		1134.38		1199.99		1159.43		1013.84		1063.73		1095.68		870.147		1156.12		1074.73		742.832		869.831		708.535		556.566		489.3		367.798		278.487		182.578		87.844		105.164		77.776		5.198		19.207		64.531
meiocyte 5	895.933		1105.65		1204.8		1010.15		792.186		782.881		890.926		779.45		1173.72		998.168		1063.03		648.459		920.159		673.553		688.308		514.876		419.318		294.145		194.701		114.341		60.014		76.164		28.024		31.629		77.411
meiocyte 6	836.463		1197.6		1209.89		1282.92		706.931		1190.86		1132.36		937.452		1195.36		929.145		683.308		913.963		453.344		740.005		564.04		381.551		350.182		175.363		207.946		107.654		97.271		56.79		14.574		7.005		148.658
meiocyte 7	615.951		922.74		843.966		1092.85		1371.79		1238.55		854.007		1028.31		775.223		973.905		624.314		667.264		648.255		577.24		446.393		304.222		282.682		243.201		157.419		48.853		49.003		84.832		18.794		5.485		154.658
meiocyte 8	568.442		634.31		896.08		839.412		1095.43		953.081		1376.58		744.473		1342.2		1199.98		823.393		909.071		836.774		615.766		549.057		468.494		262.276		198.075		162.492		112.583		110.6		66.823		6.657		75.087		160.308
meiocyte 9	525.67		820.335		946.399		851.544		1023.75		901.493		1271.55		886.432		975.087		1267.11		1087.07		580.344		1029.49		551.819		976.176		455.913		398.683		444.243		145.888		267.316		105.185		171.54		87.96		63.778		101.337
meiocyte 10	661.705		658.388		954.303		796.792		1388.58		1153.6		1153.99		900.033		1337.14		1258.88		1523.36		971.164		888.661		652.796		473.98		858.462		750.825		385.106		331.884		183.948		193.474		165.384		53.879		89.285		99.587
meiocyte 11	703.863				1382.71		712.048		1215.83		829.105		828.753		1199.62		1300.57		1042.36		974.514		1202.72		731.874		738.065		390.274		741.413		368.351		537.536		389.712		286.267		177.193		158.976		97.196		79.392		82.156
meiocyte 12	876.958				1223.43		1141.93		1104.51		1022.78		1103.78		1119.95		1440.89		753.561		892.951		903.852		962.751		991.106		354.099		415.059		285.634		289.629		165.456		60.085		200.47		35.195		79.449		85.371		50.642
meiocyte 13	457.028				843.06		1223.42		966.433		1253.03		1176.88		1506.89		739.873		896.392		989.038		932.84		649.264		902.257		402.7		290.787		322.558		275.601		180.556		87.394		71.65		50.948		80.422		47.359		134.678
meiocyte 14	516.04				985.8		1130.65		1058.64		1212.18		1184.08		1083.29		1189.92		826.255		882.782		935.244		673.287		508.372		638.768		275.794		358.057		257.962		131.927		70.467		82.366		31.522		92.579		40.705		88.533
meiocyte 15	453.079				820.978		1386.04		1144.88		844.091		1115.79		780.723		819.632		1115.41		619.549		547.372		717.926		722.963		624.301		365.471		756.443		238.155		98.33		70.466		56.987		20.516		48.842		48.804
meiocyte 16					1025.65		1029.56		1040.29		970.788		846.855		1139.19		948.067		1305.44		767.68		669.307		531.593		401.201				374.218		380.183		266.127		156.95		75.223		80.586		20.725		57.787		40.348
meiocyte 17					670.316		913.622		856.015		1281.86		1329.95		994.434		987.487				792.351		528.541		583.654		553.99				483.876				189.495		129.698		84.398		130.712		4.53		41.601		30.169
meiocyte 18							1447.91		1346.2		1040.47		1191.65		1059.98		944.527				798.569		717.314		977.48		516.37				428.348				217.821		414.796		339.201		70.082		24.657		46.718		111.487
meiocyte 19							1272.61		1513.41		1199.69		1186.28		965.386		925.125				821.91		733.109		815.377		433.924				766.327				157.307		405.52		257.89		65.98		82.259		146.344
meiocyte 20											1317.03		1533.34		1436.17		1182.3				862.272		888.514		978.834		807.996				629.937				215.764				203.496		233.728		136.851		126.062
meiocyte 21											1438.28				1418.07		1170.05				1189.86		802.043				611.053								351.898						240.842		93.5		152.178
meiocyte 22																	1472.41				771.124		997.047				1140.17								425.868						123.743
Average	710.925		909.944		1018.56		1129.2		1148.29		1114.74		1145.13		1071.07		1090.25		1041.2		909.591		812.147		779.176		664.344		557.731		470.767		391.676		283.499		207.682		135.616		114.22		75.5755		59.5592		46.3767		99.7649
STDEV.P	184.665		189.519		185.73		226.523		226.217		180.209		191.632		204.629		206.44		170.549		199.201		164.67		163.436		173.751		147.18		157.347		145.586		92.2667		98.9032		85.3692		56.5778		47.2279		43.6345		30.2644		34.5206
Average%	0.619116		0.792434		0.887022		0.983375		1		0.970785		0.99725		0.93275		0.949459		0.906738		0.792127		0.707267		0.678553		0.578551		0.485706		0.409972		0.341095		0.246888		0.180862		0.118102		0.09947		0.0658157		0.0518678		0.0403876		0.0868812
STDEV.P%	0.160818		0.165045		0.161744		0.19727		0.197003		0.156937		0.166885		0.178203		0.17978		0.148524		0.173476		0.143405		0.14233		0.151313		0.128173		0.137027		0.126785		0.0803514		0.0861309		0.0743446		0.0492713		0.0411289		0.0379996		0.0263561		0.0300627
REC8-GFP in wapl1 wapl2
T	1	2	3	4	5	6	7	8	9	10	11	12	13	14	15	16	17	18	19	20	21	22	23	24	25	26	27	28	29	30	31	32	33	34	35	36	37	38	39	40	41	42	43	44	45	46	47	48	49
min	-1380	-1350	-1320	-1290	-1260	-1230	-1200	-1170	-1140	-1110	-1080	-1050	-1020	-990	-960	-930	-900	-870	-840	-810	-780	-750	-720	-690	-660	-630	-600	-570	-540	-510	-480	-450	-420	-390	-360	-330	-300	-270	-240	-210	-180	-150	-120	-90	-60	-30	0	30	60
hour	-23	-22.5	-22	-21.5	-21	-20.5	-20	-19.5	-19	-18.5	-18	-17.5	-17	-16.5	-16	-15.5	-15	-14.5	-14	-13.5	-13	-12.5	-12	-11.5	-11	-10.5	-10	-9.5	-9	-8.5	-8	-7.5	-7	-6.5	-6	-5.5	-5	-4.5	-4	-3.5	-3	-2.5	-2	-1.5	-1	-0.5	0	0.5	1
meiocyte1	325.1		353		394.3		466.8		467.2		440.4		411.1		622.4		596.7		717.9		751.5		987.3		688.5		511.2		574.2		658.2		614		521.2		499.9		523.6		460.2		599.4		465.6		457.6
meiocyte2	409.8		426.9		365.1		392.9		409.2		594.7		516.4		639.5		499		616.7		596.2		663.9		784.4		770.9		664.1		653.1		660.7		761.8		481.7		462.4		436.3		502.1		398.6		524.6
meiocyte3	364.9		391.5		411.8		317.9		487.8		354.9		506		394.9		582.6		692.3		496.5		860		710.2		592.4		555.9		652.3		605.5		600.6		681.7		392.6		476.1		477.5		479.4		456.2
meiocyte4	386.7		350.1		353.1		389.7		443.1		544.2		502		564.6		773.4		618		713.2		606.1		487.6		835.5		738.2		686.2		525.5		600.1		412.7		654.3		472		410.9		378.7		741
meiocyte5	371.7		237.4		293.9		287.8		406.8		375.4		685.6		455.5		728.2		442.5		565.9		924.9		562.7		583.9		747.6		841.8		500.9		790.7		642.1		535.9		495.6		436		387.2		567.8
meiocyte6	280.9		233.9		252.3		263.2		265.6		409.1		597.3		381.6		514.9		755.4		613		761.2		912.4		788.5		758.6		573.6		623.9		927.7		485.5		515.9		450.2		478.4		362.4		396.4
meiocyte7	293.2		250		618.7		493.6		801.6		272.6		620.3		683.9		392.4		711.7		585		736.5		811		465.1		541.5		526.6		535.4		667.8		464.5		513.5		421.9		476.3		398.3		374.1
meiocyte8	206.6		174.8		372		550		593.2		609.2		433		712.3		808.1		597.4		879.4		643.8		715.6		694.5		541.6		718.1		382.8		467.8		587.1		638.7		461		341.6		300.6		281.1
meiocyte9	475.8		517.1		258		302.5		376.5		566.6		521		810.1		765.7		460.5		756.6		651.1		647.6		718.7		595.8		528.4		433.2		681.8		513.4		404.6		380.3		520.7		293.6		652.1
meiocyte10	393.6		403		290		319.8		469.4		426.3		469.5		589.8		575.4		597.2		789.3		564.5		559.1		500.5		542.1		599.7		418.7		505.2		362.3		489.5		305.5		436.4		267.9		565
meiocyte11	382.7		305.2		339.5		236.7		442.4		459.8		554.7		624		689.6		518.6		625.1				523.1		566		442.1		530.8		413.1		525.2		353.7		353.1		311.2				278.2		533.3
meiocyte12	348.9		446.7		325.5		228		293.9		241.6		536.6		441.3		606.9		570.8		641.2				713.1						539.8						468.5		428.5		300.8						319.3
meiocyte13	351.6		213.2		184.4		248.3		255.1		362.9		473.9		474.3		487.5		532.5		448.8				551.7												379.9				377.3						360.5
meiocyte14	207.6		163.2						275		279.9		316		421		518.3		448		534.2				458.3
meiocyte15	273.6		223.2										251.4				494.6		467.4		481.1
meiocyte16	185.7																486.9		530.8		541.2
meiocyte17																					448.4
Average	328.65		312.613		342.969		345.938		427.629		424.114		492.987		558.229		595.013		579.856		615.682		739.93		651.807		638.836		609.245		625.717		519.427		640.9		487.154		492.717		411.415		467.93		364.591		479.154
STDEV.P	78.8258		104.979		100.365		100.434		140.215		115.828		107.205		127.344		119.8		98.4085		121.845		134.865		128.442		122.134		98.6054		91.5037		93.1343		135.207		97.6792		88.2904		66.5886		65.3707		68.9789		129.029
Average%	0.444164		0.42249		0.463516		0.467529		0.577931		0.573182		0.666261		0.754434		0.804147		0.783664		0.832082		1		0.880904		0.863374		0.823383		0.845643		0.701995		0.866163		0.658378		0.665896		0.556019		0.632398		0.492737		0.647566
STDEV.P%	0.106531		0.141876		0.135641		0.135734		0.189498		0.156539		0.144885		0.172103		0.161908		0.132997		0.164672		0.182267		0.173587		0.165062		0.133263		0.123665		0.125869		0.182729		0.132011		0.119323		0.0899932		0.0883471		0.0932236		0.174381
[truncated: 1 more columns]

## Sheet: Figure 2
Figure 2b
Ucropped images of immunoblots

## Sheet: Figure 4
Figure 4c
Ucropped images of immunoblots

## Sheet: Figure 8
Figure 8b
REC8-GFP signal intensities
REC8-GFP in WT	1	2	3	4	5	6	7	8	9	10	11	12	13	14	15	16	17	18	19	20	21	22	23	24	25	26	27	28	29	30	31	32	33	34	35	36	37	38	39	40	41	42	43	44	45	46	47	48	49
T	-1740	-1710	-1680	-1650	-1620	-1590	-1560	-1530	-1500	-1470	-1440	-1410	-1380	-1350	-1320	-1290	-1260	-1230	-1200	-1170	-1140	-1110	-1080	-1050	-1020	-990	-960	-930	-900	-870	-840	-810	-780	-750	-720	-690	-660	-630	-600	-570	-540	-510	-480	-450	-420	-390	-360	-330	-300
min	-29	-28.5	-28	-27.5	-27	-26.5	-26	-25.5	-25	-24.5	-24	-23.5	-23	-22.5	-22	-21.5	-21	-20.5	-20	-19.5	-19	-18.5	-18	-17.5	-17	-16.5	-16	-15.5	-15	-14.5	-14	-13.5	-13	-12.5	-12	-11.5	-11	-10.5	-10	-9.5	-9	-8.5	-8	-7.5	-7	-6.5	-6	-5.5	-5
h	666.179		679.75		1136.88		982.999		1010.81		868.058		826.441		1190.26		733.789		879.437		1040.23		836.684		780.763		707.392		714.491		1044.62		764.246		728.338		757.506		599.753		472.638		157.58		216.083		178.641		86.782
meiocyte 1	776.863		872.343		850.44		976.539		1292.1		1422.91		861.24		1174.49		891.694		751.392		843.925		1134.52		1175.75		791.327		957.607		717.673		893.665		619.765		432.163		795.844		639.74		338.239		241.103		92.051		58.103
meiocyte 2	583.864		598.404		660.608		953.906		835.963		675.163		1347.45		907.669		1161.49		1081.19		1206.42		1106.64		1228.47		1199.09		1077.74		837.357		972.179		873.374		699.433		520.761		533.368		376.163		260.267		182.195		23.789
meiocyte 3	734.103		612.059		584.992		873.354		807.147		941.36		1059.95		976.381		1354.19		1376.76		579.674		1130.94		843.366		984.106		1136.37		806.012		821.252		796.645		509.506		427.101		403.502		270.601		437.714		280.251		92.36
meiocyte 4	533.09		738.291		839.809		771.684		1051.43		1153.06		1159.07		1142.89		1097.05		1223.64		994.84		1190.7		1097.61		973.819		1039.16		985.868		808.944		631.42		644.331		590.744		440.818		439.038		430.54		193.207		113.353
meiocyte 5	523.772		662.359		1054.67		820.016		1519.79		1389.57		1630.68		1208.94		1443.13		1419.98		1126.59		1508.48		1414.87		1221.35		1167.4		1139.16		874.142		455.676		651.502		831.243		543.676		644.02		159.285		245.682		99.385
meiocyte 6	577.109		755.085		985.479		792.81		1173.38		943.902		984.701		1665.97		1071.43		675.566		1337.98		697.32		770.103		749.787		805.068		749.357		825.561		648.366		708.746		566.078		503.806		626.915		127.347		131.55		203.228
meiocyte 7	570.043		918.397		566.472		1260.99		1360.2		1187.64		770.71		1462.44		1135.31		1019.15		820.083		872.331		936.587		1016.57		1021.05		867.628		787.412		526.592		590.613		664.058		676.907		324.45		119.343		148.721		242.088
meiocyte 8	353.683		606.58		828.169		1031.27		1369.48		1377.74		1122.55		1312.85		821.084		1191.67		1515.38		1025.09		1037.34		922.645		1024.25		536.201		761.118		708.104		456.279		528.452		463.357		190.131		218.902		67.613		113.274
meiocyte 9	358.803		776.406		1007.93		1178.58		746.29		1185.48		885.158		1432.41		958.867		1030.64		870.038		748.136		832.431		583.906		750.414		691.414		643.308		444.125		495.127		330.481		248.868		386.753		245.41		108.983		102.494
meiocyte 10	393.14		693.887		652.064		1022.77		515.896		675.852		808.211		746.047		1020.75		815.612		942.208		838.113		809.142		916.555		824.586		613.266		523.922		523.804		526.012		535.736		345.508		202.523		227.889		158.952		26.582
meiocyte 11	495.512		496.259		534.101		886.932		790.44		790.822		919.485		752.483		1195.51		941.755		849.95		1056.36		900.755		1089.14		815.142		664.235		528.206		693.802		530.63		552.752		416.968		321.253		474.543		311.876		93.834
meiocyte 12	303.051		481.695		547.739		626.791		731.956		856.502		1252.99		816.348		899.779		1122.34		737.762		1345.82		1310.92		777.272		845.447		755.769		531.752		598.653		439.315		676.729		646.299		493.044		336.812		193.697		134.141
meiocyte 13	622.208		568.724		801.53		706.624		1083.94		1131.79		1179.54		841.306		1277.3		1191.87		1147.41		1159.21		979.821		1043.23		596.075		976.491		573.194		757.395		855.903		551.25		472.801		394.677		436.731		370.537		200.292
meiocyte 14	652.054		529.661		670.21		927.23		1140.58		1201.45		1036.29		809.057		1359.74		962.474		828.334		1365.11		1062.09		1061.77		995.039		800.254		851.852		756.787		509.39		793.443		594.806		534.097
meiocyte 15	726.306		717.84		906.537		879.902		1097.68		934.33		907.349		1095.48		917.959		1171.45		1044.92		870.517		1055.7		1332.24		783.26		829.36		680.457		782.921		768.769
meiocyte 16	720.944		599.954		991.681		888.427				1506.08		1661.75		1228.11				1107.75		1419.71								840.598		796.586		921.36				685.837
meiocyte 17	764.519		737.19				954.962				1254.83		972.758		1367.85				1060.64		1166.61								1067.71		661.287		792.278
meiocyte 18			761.138								1247.5																						944.739
meiocyte 19			778.976
meiocyte 20
meiocyte 21
meiocyte 22
	575.291		679.25		801.136		918.654		1032.94		1091.79		1077.02		1118.39		1083.69		1056.85		1026.23		1055.37		1014.73		960.637		914.522		804.03		763.136		659.11		603.592		597.628		493.537		379.966		280.855		190.283		113.55
Average	144.57		115.082		188.217		149.292		268.346		245.996		253.756		263.241		201.043		193.17		239.188		225.765		188.832		196.298		155.687		151.359		140.11		121.786		124.776		132.429		113.46		143.348		116.645		82.8624		61.5771
STDEV.P	0.514394		0.607348		0.716331		0.82141		0.9236		0.97622		0.96301		1		0.968977		0.944978		0.917594		0.943656		0.907318		0.858949		0.817715		0.718919		0.682354		0.58934		0.539698		0.534366		0.441294		0.339744		0.251125		0.17014		0.10153
Average%	0.129267		0.1029		0.168293		0.133488		0.23994		0.219956		0.226894		0.235376		0.179762		0.172722		0.213868		0.201867		0.168843		0.175519		0.139207		0.135337		0.125279		0.108894		0.111568		0.118411		0.10145		0.128173		0.104297		0.074091		0.0550589
STDEV.P%
REC8-GFP in SWI1-13A/WT	1	2	3	4	5	6	7	8	9	10	11	12	13	14	15	16	17	18	19	20	21	22	23	24	25	26	27	28	29	30	31	32	33	34	35	36	37	38	39	40	41	42	43	44	45	46	47	48	49
T	-2040	-2010	-1980	-1950	-1920	-1890	-1860	-1830	-1800	-1770	-1740	-1710	-1680	-1650	-1620	-1590	-1560	-1530	-1500	-1470	-1440	-1410	-1380	-1350	-1320	-1290	-1260	-1230	-1200	-1170	-1140	-1110	-1080	-1050	-1020	-990	-960	-930	-900	-870	-840	-810	-780	-750	-720	-690	-660	-630	-600
min	-34	-33.5	-33	-32.5	-32	-31.5	-31	-30.5	-30	-29.5	-29	-28.5	-28	-27.5	-27	-26.5	-26	-25.5	-25	-24.5	-24	-23.5	-23	-22.5	-22	-21.5	-21	-20.5	-20	-19.5	-19	-18.5	-18	-17.5	-17	-16.5	-16	-15.5	-15	-14.5	-14	-13.5	-13	-12.5	-12	-11.5	-11	-10.5	-10
hour	695.3		663.7		677.5		783		384.2		450.4		897.6		769.1		863.4		520.1		932.2		650.3		727.8		724.9		687.7		495.7		596.5		517.6		481.3		571.5		480.2		506.9		505.5		567.5		468.5
meiocyte 1	528.6				702.9		345.2		829.4		587.1		612.4		1044.1		679.4		749.8		730.7		870.8		1012.2		899.7		637.5		656.1		470.6		426.2		587.7		568.9		541.9		596.3		561.4		551.6		543.6
meiocyte 2	432.5		495.9		723.7		799.6		481.7		534.9		874.2		794.2		912.9		917.7		884.4		792.1		881		804.3		637.4		612.1		529.9		559.2		709.6		440.6		498.9		419.8		453.1		435.4		430.2
meiocyte 3	242.9		582.4		575.3		701.8		728.1		660.6		838.4		852.2		982		1017.8		1262.1		1270.5		635		1239.7		929.5		578.4		570.3		910.8		494.3		466.2		896.5		572.7		810.7		723.2		409.3
meiocyte 4			657.6		605.3		762.8		533.2		813		823		682		532.9		1274		680.9		699.8		1275.1		503.3		502.8		623.1		593.8		495.5		421.1		503		370.7		735		407.6		348.9		670.6
meiocyte 5	562.5		631.3		732.4		610.8		415.8		736.2		729.5		1268		1437		661.9		626.3		716.2		628.4		642.3		516.4		959.2		703.1		546.6		465.7		645.8		382.8		392.7		469.2		368		309.5
meiocyte 6	562		505.1		639		558.7		875.5		535.9		1327		660.5		741.9		652.1		727.4		730		734.2		590.7		561.9		457.4		822.1		421		419.9		723.6		510.9		300.5		423.5		390.6		319.1
meiocyte 7	594.3		735.7		737.4		736.7		384.2		599.2		455.2		513.1		582		962.7		806.9		758		553.5		506.3		658.1		428.4		478.8		440.9		365		431.8		417.8		390.1		556.6		315.1		323.6
meiocyte 8	581.4		664.1		320.4		333.1		611.7		858.3		432.8		792.7		628		693.9		773		638.4		624.1		810.8		430.2		620.5		550.5		405.9		356.9		379.2				357.6				455.8		354.4
meiocyte 9	629.9		686.7		476.5		569.1		564.5		695.3		759.2		816.8		816.8		698.4		758.1		539.5		662.4		629.3		589.6		505		339.7		520.8		437.8		441.4				269						307
meiocyte 10	539.6		287.7		446.5		519.8		873.2		504.4		461.6		869.9		781.4		832.6		650.5		577.9		851.4		605.9		513		467.5		507.7		496.9		462		398.2										343.9
meiocyte 11	343		448.5		433.2		329.7		515.5		390.4		470.9		616.5		948		785.1		581.9		774						647		724.5		566.3		462		513.7		457.3
meiocyte 12	286.9		371.2		472.9		552.2		538.2		444.7		805.1		732.6		732		782.5		558		777.9						683.1		650.9		544.8		568.5
meiocyte 13	238.4		386.7		955.7		702.6		580.1		409.1		550.5		935		888.9		664.9		905		862.6						678		623.6		549
meiocyte 14	328				519.1		500.5		701		611.7		608.9		783		866.9		913.7		763.2		897.2								462		554.5
meiocyte 15			406.3		478.6		454.2		500.7		916.7		661		804.4						682.9
meiocyte 16	303.7		451.1		504						496.8		826.5
meiocyte 17	274.8		548.3								561.1		770.2
meiocyte 18	438.6		387.3								599.9		732.6
meiocyte 19	407.8
meiocyte 20	294.9
meiocyte 21
	436.058		524.094		588.259		578.738		594.812		600.3		717.716		808.381		826.233		808.48		770.219		770.347		780.464		723.382		619.443		590.96		558.507		520.915		476.25		502.292		512.462		454.06		523.45		461.789		407.245
Average	142.406		129.827		150.706		154.929		157.615		145.189		206.314		169.349		208.365		180.281		164.978		166.779		202.844		203.214		115.495		131.008		102.954		123.938		92.7621		100.248		156.304		138.632		120.767		123.124		110.126
STDEV.P	0.527766		0.634317		0.711977		0.700453		0.719909		0.72655		0.86866		0.978393		1		0.978513		0.932205		0.93236		0.944604		0.875518		0.749719		0.715246		0.675967		0.63047		0.576411		0.60793		0.620239		0.549554		0.633538		0.558909		0.492894
Average%	0.172355		0.157131		0.182401		0.187513		0.190764		0.175724		0.249704		0.204965		0.252187		0.218196		0.199674		0.201854		0.245505		0.245953		0.139784		0.15856		0.124606		0.150004		0.112271		0.121331		0.189177		0.167788		0.146166		0.149018		0.133287
STDEV.P%
[truncated: 21 more columns]

## Sheet: Figure 9
Figure 9b
Ucropped images of immunoblots
